# Supplementary material for: Hypertrophic Olivary Degeneration Following Brainstem Hemorrhage in a Patient with Tremor: A Case Report with Serial MRI Follow-Up
Source: J Clin Med. 2026 Jun 12;15(12):4579. doi: 10.3390/jcm15124579 (PMC13301749; doi:10.3390/jcm15124579)
Supplement: Supplementary file 1 [file jcm-15-04579-s001.zip]

Archive with 3 entries (2 files):
- Supplementary files/
- Supplementary files/Video S1. Palatal and lingual tremors.mp4
- Supplementary files/Video S2. Bilateral vertical pendular nystagmus.mp4
